# Supplementary material for: Tripterygium Glycosides Extract-Induced Hepatic Cholestasis: A Mechanistic Study Using a Microfluidic Liver-on-a-Chip System
Source: Int J Mol Sci. 2026 May 6;27(9):4154. doi: 10.3390/ijms27094154 (PMC13164438; doi:10.3390/ijms27094154)
Supplement: Supplementary file 1 [file ijms-27-04154-s001.zip]

Archive with 2 entries (2 files):
- Supplementary Files S3 Fluorescence intensity of VE-cadherin and ZO-1 .xlsx
- Supplementary Files Table S1 individual data of histological scoring.docx
