# Supplementary material for: Tripterygium Glycosides Extract-Induced Hepatic Cholestasis: A Mechanistic Study Using a Microfluidic Liver-on-a-Chip System
Source: Int J Mol Sci. 2026 May 6;27(9):4154. doi: 10.3390/ijms27094154 (PMC13164438; doi:10.3390/ijms27094154)
Supplement: Supplementary file 1 [file ijms-27-04154-s001.zip › Supplementary Files S3 Fluorescence intensity of VE-cadherin and ZO-1 .xlsx]

## Sheet: VE- cadherin and ZO-1
VE- cadherin								ZO-1		TGE concentration		mean	SD
	TGE concentration		mean	SD					12h	0	0.860742	1	0.17926	n=3
12h	0	0.951476	1	0.123275	n=4						1.25309
		1.15092									0.886172
		1.07211								15	0.854705	0.82094	0.0643794	n=3
		0.825488									0.877284
	15	0.949739	0.871325	0.0572479	n=4						0.730832
		0.82854								45	0.726506	0.765769	0.0365877	n=3
		0.900921
		0.806102									0.814587
	45	0.801174	0.820114	0.105356	n=4						0.756215
		0.825864								135	1.10416	1.09204	0.0986294	n=4
		0.974899									1.02435
		0.678519									1.24757
	135	0.783524	0.861609	0.118467	n=4						0.992078
		0.731937
		0.889186							24h	0	0.944869	1	0.109917	n=4
		1.04179									1.16471
											1.02317
24 h	0	1.01102	1	0.0750679	n=4						0.867253
		1.11198								15	0.779226	0.849606	0.151441	n=4
		0.904472									0.900399
		0.972533									0.654446
	15	1.10579	1.04865	0.0447444	n=4						1.06435
		1.06161								45	0.636777	0.796781	0.113667	n=4
		1.04614									0.801187
		0.981055									0.95811
	45	1.45118	1.25173	0.122872	n=4						0.791051
		1.11599								135	0.792786	0.821778	0.130866	n=4
		1.22876									0.914279
		1.21099									0.958977
	135	0.949451	1.12185	0.179453	n=4						0.621071
		1.1821
		1.38908
		0.966763
